# Supplementary material for: ‘Candidatus Phytoplasma solani’ Predicted Effector SAP11-like Alters Morphology of Transformed Arabidopsis Plants and Interacts with AtTCP2 and AtTCP4 Plant Transcription Factors
Source: Pathogens. 2024 Oct 11;13(10):893. doi: 10.3390/pathogens13100893 (PMC11510232; doi:10.3390/pathogens13100893)
Supplement: Supplementary file 1 [file pathogens-13-00893-s001.zip]

Archive with 5 entries (5 files):
- Figure S1.tiff
- Figure S2.tiff
- Figure S3.tiff
- Figure S4.tif
- Table S1.pdf
